# Supplementary material for: The Prevalence and Molecular Spectrum of α- and β-Globin Gene Mutations in 14,332 Families of Guangdong Province, China
Source: PLoS One. 2014 Feb 27;9(2):e89855. doi: 10.1371/journal.pone.0089855 (PMC3937408; doi:10.1371/journal.pone.0089855)
Supplement: Table S1 — The situation of sampling. (XLS) [file pone.0089855.s001.xls]

## Sheet: Sheet1
Table S1 The situation of sampling
Sampling county	All hospitals with qualified midwives in sampling county				Sampling hospitals with qualified midwives in sampling county				The number of sampling family	The population of county (ten thousand)	Relevant proportion
	The number of alll hospitals	The number of live births of all hospitals in 2012	The number of stillbirth of all hospitals in 2012	Total 1	The number of Sampling hospitals	The number of live births of sampling hospitals in 2012	The number of stillbirth of sampling hospitals in 2012	Total 2			（%）
	①	②	③	④=②+③	⑤	⑥	⑦	⑧=⑥+⑦	⑨	⑩	⑧/④	⑨/④	⑨/⑧	⑨/⑩
a	19	35969	191	36160	7	19451	149	19600	616	136	54.2	1.7	3.1	0.0452941
b	24	15630	133	15763	5	7393	102	7495	648	89	47.5	4.1	8.6	0.072809
c	17	49744	251	49995	5	25219	144	25363	711	202	50.7	1.4	2.8	0.035198
d	14	21769	263	22032	3	6138	13	6151	753	74	27.9	3.4	12.2	0.101757
e	15	11285	53	11338	3	7727	48	7775	727	78	68.6	6.4	9.4	0.0932051
f	21	8792	46	8838	4	8018	46	8064	712	46	91.2	8.1	8.8	0.154783
g	23	25278	150	25428	7	20760	147	20907	740	102	82.2	2.9	3.5	0.072549
h	26	61675	394	62069	5	25886	252	26138	756	656	42.1	1.2	2.9	0.0115244
i	7	19317	191	19508	1	7706	137	7843	730	243	40.2	3.7	9.3	0.0300412
j	10	14847	123	14970	2	10254	100	10354	789	31	69.2	5.3	7.6	0.254516
k	24	18095	75	18170	3	9966	72	10038	505	92	55.2	2.8	5	0.0548913
l	29	29350	98	29448	4	15830	87	15917	717	112	54.1	2.4	4.5	0.0640179
m	28	15320	81	15401	3	6748	68	6816	675	94	44.3	4.4	9.9	0.0718085
n	32	45838	269	46107	6	19638	129	19767	742	199	42.9	1.6	3.8	0.0372864
o	21	68311	283	68594	7	36617	192	36809	642	326	53.7	0.9	1.7	0.0196933
p	17	7187	26	7213	7	4554	23	4577	584	36	63.5	8.1	12.8	0.162222
q	33	26278	161	26439	1	7396	96	7492	681	134	28.3	2.6	9.1	0.0508209
r	56	16130	79	16209	5	14405	42	14447	615	77	89.1	3.8	4.3	0.0798701
s	21	17344	105	17449	5	8310	97	8407	766	87	48.2	4.4	9.1	0.088046
t	15	12793	29	12822	7	11293	29	11322	498	92	88.3	3.9	4.4	0.0541304
u	24	21718	134	21852	1	5553	92	5645	725	95	25.8	3.3	12.8	0.0763158
Total	476	542670	3135	545805	91	278862	2065	280927	14332	3001	51.5	2.6	5.1	0.0477574
Note: 1. The code of sampling county: a, Panyu county of Guangzhou; b, Wujiang county of Shaoguan; c, Nanhai county of Foshan; d, Jinping county of Shantou; e, Xinhui county of Jiangmen; f, Sihui county of Zhaoqing; g, Huicheng county of Huizhou; h, Chengqu county of Dongguan; i, Chengqu county of Zhongshan; j, Yuancheng county of Heyuan; k, Xingning county of Meizhou; l, Huazhou county of Maomin…
